# Supplementary material for: Alpha-Synuclein Gene Alterations Modulate Tyrosine Hydroxylase in Human iPSC-Derived Neurons in a Parkinson’s Disease Animal Model
Source: Life (Basel). 2024 Jun 5;14(6):728. doi: 10.3390/life14060728 (PMC11204703; doi:10.3390/life14060728)
Supplement: Supplementary file 1 [file life-14-00728-s001.zip]

Archive with 6 entries (6 files):
- Bernal-Conde_SupplementaryFigures.pdf
- Bernal-Conde_SupplementaryFigureS1.tif
- Bernal-Conde_SupplementaryFigureS2.tif
- Bernal-Conde_SupplementaryFigureS3.tif
- Bernal-Conde_SupplementaryTableS1.pdf
- Bernal-Conde_SupplementaryTableS2.pdf
